# Supplementary material for: New Derivatives of 5-((1-Methyl-Pyrrol-2-yl) Methyl)-4-(Naphthalen-1-yl)-1,2,4-Triazoline-3-Thione and Its Coordination Compounds with Anticancer Activity
Source: Int J Mol Sci. 2022 Aug 15;23(16):9162. doi: 10.3390/ijms23169162 (PMC9409456; doi:10.3390/ijms23169162)
Supplement: Supplementary file 1 [file ijms-23-09162-s001.zip]

Archive with 1 entries (1 files):
- ijms-1828958-supplementary.pdf
